# Supplementary material for: Quantitative Analysis of Isopimpinellin from Ammi majus L. Fruits and Evaluation of Its Biological Effect on Selected Human Tumor Cells
Source: Molecules. 2024 Jun 17;29(12):2874. doi: 10.3390/molecules29122874 (PMC11206288; doi:10.3390/molecules29122874)
Supplement: Supplementary file 1 [file molecules-29-02874-s001.zip]

Archive with 1 entries (1 files):
- molecules-3022047-supplementary.pdf
